# Supplementary material for: Root Plasticity of Populus euphratica Seedlings in Response to Different Water Table Depths and Contrasting Sediment Types
Source: PLoS One. 2015 Mar 5;10(3):e0118691. doi: 10.1371/journal.pone.0118691 (PMC4351201; doi:10.1371/journal.pone.0118691)
Supplement: S1 Dataset — (XLSX) [file pone.0118691.s001.xlsx]

## Sheet: Total biomass
Sediment	Time	Water	Totalbiomass (g)
1	1	1	1.36
1	2	1	3.31
1	3	1	3.75
1	4	1	5.5
1	5	1	6.41
2	1	1	1.21
2	2	1	4.15
2	3	1	5.31
2	4	1	5.71
2	5	1	8.04
1	1	1	1.18
1	2	1	1.89
1	3	1	4.34
1	4	1	8.85
1	5	1	9.23
2	1	1	1.7035
2	2	1	3.23782
2	3	1	8.33362
2	4	1	9.18
2	5	1	9.12
1	1	1	1.7
1	2	1	2.4
1	3	1	8.68
1	4	1	5.63
1	5	1	6.225
2	1	1	1.1
2	2	1	2.05
2	3	1	5.01
2	4	1	5.6
2	5	1	7.22
1	1	1	1.64
1	2	1	1.56
1	3	1	3.59
1	4	1	5.22
1	5	1	5.56113
2	1	1	1.05476
2	2	1	2.175
2	3	1	4.375
2	4	1	4.23
2	5	1	6.75
1	1	1	1.26
1	2	1	1.95
1	3	1	3.25
1	4	1	6.05
1	5	1	5.27
2	1	1	1.15
2	2	1	2.48
2	3	1	4.51
2	4	1	6.06
2	5	1	7.64
1	1	2	1.28
1	2	2	1.78
1	3	2	3.78
1	4	2	11.56
1	5	2	13.41
2	1	2	1.40719
2	2	2	5.08
2	3	2	9.36604
2	4	2	14.91
2	5	2	20.22
1	1	2	1.01
1	2	2	3.59
1	3	2	8.31
1	4	2	11.42
1	5	2	11.93
2	1	2	1.17481
2	2	2	2.74
2	3	2	7.81936
2	4	2	14.35
2	5	2	21.38
1	1	2	1.36
1	2	2	1.21
1	3	2	3.62
1	4	2	18.44
1	5	2	19.11
2	1	2	1.65
2	2	2	2.72
2	3	2	7.3038
2	4	2	12.4
2	5	2	17.67
1	1	2	1.3
1	2	2	1.46
1	3	2	3.55
1	4	2	9.99
1	5	2	11.42
2	1	2	1.01
2	2	2	2.15
2	3	2	9.88161
2	4	2	22.05
2	5	2	32.86
1	1	2	1.56
1	2	2	1.51
1	3	2	4.15
1	4	2	11.46
1	5	2	12.18
2	1	2	1.21
2	2	2	2.81
2	3	2	8.5927
2	4	2	15.14
2	5	2	23.03
1	1	3	1.12
1	2	3	2.37
1	3	3	4.43
1	4	3	9.73
1	5	3	14.73
2	1	3	1.66
2	2	3	3.01
2	3	3	6.14
2	4	3	20.08
2	5	3	26.54
1	1	3	1.07
1	2	3	5.18
1	3	3	6.21
1	4	3	8.97806
1	5	3	13.47
2	1	3	1.21
2	2	3	6.04619
2	3	3	6.57
2	4	3	16.52
2	5	3	21.76
1	1	3	0.76
1	2	3	2.87
1	3	3	5.65
1	4	3	13.59
1	5	3	39.45
2	1	3	1.35
2	2	3	3.27
2	3	3	11.59
2	4	3	25.08
2	5	3	35.64
1	1	3	1.24
1	2	3	3.48
1	3	3	8.22
1	4	3	8.3861
1	5	3	12.21
2	1	3	1.12956
2	2	3	3.15529
2	3	3	5.45
2	4	3	15.45
2	5	3	21.42
1	1	3	0.89
1	2	3	2.97
1	3	3	4.99
1	4	3	8.66
1	5	3	17.29
2	1	3	1.29
2	2	3	3.09
2	3	3	7.6
2	4	3	15.72
2	5	3	25.89
1	1	4	1.04
1	2	4	2.38
1	3	4	10.5
1	4	4	11.8587
1	5	4	34.96
2	1	4	1.28
2	2	4	7.53
2	3	4	6.87
2	4	4	19.55
2	5	4	48.81
1	1	4	0.97
1	2	4	3.69
1	3	4	9.90034
1	4	4	9.90034
1	5	4	31.4
2	1	4	1.21
2	2	4	3.19
2	3	4	7.28
2	4	4	19.01
2	5	4	40.57
1	1	4	1.66
1	2	4	1.2
1	3	4	15.25
1	4	4	13.65
1	5	4	42.85
2	1	4	1.65
2	2	4	3.74
2	3	4	6.9
2	4	4	17.91
2	5	4	33.87
1	1	4	0.91
1	2	4	1.76
1	3	4	7.75
1	4	4	8.75
1	5	4	29.37
2	1	4	1.07
2	2	4	3.05
2	3	4	12.31
2	4	4	28.05
2	5	4	31.64
1	1	4	0.84
1	2	4	1.51
1	3	4	11.02
1	4	4	10.22
1	5	4	34.17
2	1	4	1.15
2	2	4	3.29
2	3	4	7.13
2	4	4	19.88
2	5	4	31.22

## Sheet: Plant height
Sediment	Time	Water	Height (cm)
1	1	1	24.55
1	2	1	33.95
1	3	1	42.35
1	4	1	71.37
1	5	1	55.96
2	1	1	29.55
2	2	1	43.85
2	3	1	65.46
2	4	1	69.44
2	5	1	69.77
1	1	1	25.35
1	2	1	37.25
1	3	1	62.36
1	4	1	57.73
1	5	1	58.31
2	1	1	22.95
2	2	1	30.25
2	3	1	57.61
2	4	1	89.62
2	5	1	92.49
1	1	1	36.5
1	2	1	28.75
1	3	1	47.23
1	4	1	42.35
1	5	1	52.21
2	1	1	29.35
2	2	1	32.95
2	3	1	62.72
2	4	1	70.25
2	5	1	101.36
1	1	1	22.4
1	2	1	40
1	3	1	56.71
1	4	1	68.22
1	5	1	56.46
2	1	1	20.25
2	2	1	34.65
2	3	1	65.46
2	4	1	62.26
2	5	1	61.49
1	1	1	28.3
1	2	1	32.25
1	3	1	71.85
1	4	1	56.71
1	5	1	78.96
2	1	1	31.15
2	2	1	45.85
2	3	1	43.85
2	4	1	64.56
2	5	1	87.31
1	1	2	22.6
1	2	2	29.5
1	3	2	53.15
1	4	2	62.66
1	5	2	67.26
2	1	2	30.55
2	2	2	49.25
2	3	2	85.3
2	4	2	101.28
2	5	2	107.28
1	1	2	31.5
1	2	2	33
1	3	2	70
1	4	2	77.31
1	5	2	85.34
2	1	2	40.35
2	2	2	46.35
2	3	2	106.3
2	4	2	62.36
2	5	2	131.54
1	1	2	24.35
1	2	2	34.6
1	3	2	61.25
1	4	2	95.83
1	5	2	110.96
2	1	2	28.75
2	2	2	55.25
2	3	2	90.55
2	4	2	129.76
2	5	2	138.97
1	1	2	24.1
1	2	2	43
1	3	2	76.25
1	4	2	92.85
1	5	2	94
2	1	2	16.75
2	2	2	29.65
2	3	2	56.65
2	4	2	90.28
2	5	2	90.36
1	1	2	18.5
1	2	2	50.65
1	3	2	78.35
1	4	2	107
1	5	2	106.77
2	1	2	24.35
2	2	2	48
2	3	2	70
2	4	2	90.36
2	5	2	91.74
1	1	3	28.7
1	2	3	32.4
1	3	3	62.23
1	4	3	65.21
1	5	3	65.39
2	1	3	18.2
2	2	3	54.25
2	3	3	59.36
2	4	3	58.36
2	5	3	74.28
1	1	3	32.4
1	2	3	33.6
1	3	3	71.36
1	4	3	76.33
1	5	3	78.54
2	1	3	32.7
2	2	3	52.35
2	3	3	80.82
2	4	3	99.2
2	5	3	87.39
1	1	3	31
1	2	3	36.95
1	3	3	56.76
1	4	3	85.46
1	5	3	86.77
2	1	3	35.15
2	2	3	31.25
2	3	3	70.27
2	4	3	101.24
2	5	3	91.26
1	1	3	21.7
1	2	3	39.45
1	3	3	72.32
1	4	3	81.26
1	5	3	87.39
2	1	3	22.6
2	2	3	33.05
2	3	3	73.33
2	4	3	88.37
2	5	3	100
1	1	3	31
1	2	3	53.4
1	3	3	81.26
1	4	3	83.21
1	5	3	87.99
2	1	3	23.7
2	2	3	30.25
2	3	3	71.74
2	4	3	91.6
2	5	3	105.38
1	1	4	22.6
1	2	4	44.15
1	3	4	71.24
1	4	4	77.67
1	5	4	77.96
2	1	4	26.5
2	2	4	36.55
2	3	4	66
2	4	4	73.45
2	5	4	77.27
1	1	4	24.4
1	2	4	46.55
1	3	4	74.31
1	4	4	81.32
1	5	4	80.34
2	1	4	26.35
2	2	4	43.25
2	3	4	77.24
2	4	4	89.46
2	5	4	88.72
1	1	4	19.85
1	2	4	27.55
1	3	4	70.55
1	4	4	84.74
1	5	4	99.26
2	1	4	38.25
2	2	4	30.35
2	3	4	87.24
2	4	4	73.45
2	5	4	115.49
1	1	4	25.65
1	2	4	39
1	3	4	46.72
1	4	4	92.96
1	5	4	89.74
2	1	4	11.35
2	2	4	42.45
2	3	4	62.4
2	4	4	78.54
2	5	4	58.27
1	1	4	31.58
1	2	4	51.65
1	3	4	60.71
1	4	4	66.4
1	5	4	98.96
2	1	4	32.15
2	2	4	48
2	3	4	64.6
2	4	4	78.94
2	5	4	59.39

## Sheet: Biomass allocation to shoots
Sediment	Time	Water	Biomass allocation to shoots (%)
1	1	1	88.8
1	2	1	47.24
1	3	1	88.75
1	4	1	90.15
1	5	1	79.86
2	1	1	85.8
2	2	1	78.09
2	3	1	89.7
2	4	1	88.95
2	5	1	85.18
1	1	1	65.64
1	2	1	60.3
1	3	1	62.52
1	4	1	68.86
1	5	1	58.68
2	1	1	68.56
2	2	1	50.34
2	3	1	66.3
2	4	1	66.55
2	5	1	62.36
1	1	1	84.17
1	2	1	52.84
1	3	1	76.98
1	4	1	85.38
1	5	1	73.05
2	1	1	84.23
2	2	1	69.85
2	3	1	88.02
2	4	1	85.01
2	5	1	79.92
1	1	1	72.72
1	2	1	42.45
1	3	1	65.76
1	4	1	71.52
1	5	1	63.99
2	1	1	72.27
2	2	1	57.84
2	3	1	70.98
2	4	1	75.03
2	5	1	66.72
1	1	1	75.22
1	2	1	45.99
1	3	1	67.25
1	4	1	75.76
1	5	1	67.26
2	1	1	75.22
2	2	1	61.66
2	3	1	75
2	4	1	76.12
2	5	1	72.41
1	1	2	88.94
1	2	2	61.17
1	3	2	71.62
1	4	2	83.18
1	5	2	59.49
2	1	2	88.94
2	2	2	89.47
2	3	2	85.95
2	4	2	75.9
2	5	2	56.85
1	1	2	64.23
1	2	2	54.61
1	3	2	97.78
1	4	2	54.82
1	5	2	40.95
2	1	2	64.56
2	2	2	50.44
2	3	2	59.97
2	4	2	56.1
2	5	2	41.47
1	1	2	82.36
1	2	2	77.46
1	3	2	86.96
1	4	2	74.12
1	5	2	49.37
2	1	2	80.04
2	2	2	73.88
2	3	2	74.29
2	4	2	81.94
2	5	2	53.35
1	1	2	68.76
1	2	2	56.32
1	3	2	72.51
1	4	2	63.17
1	5	2	43.87
2	1	2	70.96
2	2	2	67.98
2	3	2	64.15
2	4	2	60.06
2	5	2	44.4
1	1	2	73.52
1	2	2	59.89
1	3	2	69.48
1	4	2	65.72
1	5	2	45.95
2	1	2	73.32
2	2	2	57.15
2	3	2	67.3
2	4	2	56
2	5	2	47.9
1	1	3	89.05
1	2	3	55.02
1	3	3	73.31
1	4	3	64.45
1	5	3	48.84
2	1	3	84.45
2	2	3	73.29
2	3	3	78.15
2	4	3	79.73
2	5	3	53.85
1	1	3	63.61
1	2	3	46.85
1	3	3	90.1
1	4	3	55.04
1	5	3	40.26
2	1	3	62.55
2	2	3	54.18
2	3	3	52.85
2	4	3	58.05
2	5	3	39.24
1	1	3	81.27
1	2	3	70.12
1	3	3	57.12
1	4	3	70.58
1	5	3	60.24
2	1	3	82.47
2	2	3	79.12
2	3	3	66.49
2	4	3	75.47
2	5	3	50.46
1	1	3	68.1
1	2	3	50.26
1	3	3	64.38
1	4	3	78.92
1	5	3	43.16
2	1	3	68.67
2	2	3	57.95
2	3	3	45.51
2	4	3	63.09
2	5	3	42.01
1	1	3	72.12
1	2	3	53.89
1	3	3	68.86
1	4	3	54.75
1	5	3	44.32
2	1	3	76
2	2	3	53.86
2	3	3	62
2	4	3	70.32
2	5	3	45.27
1	1	4	94.61
1	2	4	58.05
1	3	4	85.01
1	4	4	64.76
1	5	4	41.23
2	1	4	89.61
2	2	4	62.22
2	3	4	68.18
2	4	4	65.94
2	5	4	36.91
1	1	4	67.79
1	2	4	40.86
1	3	4	62.9
1	4	4	53.04
1	5	4	37.25
2	1	4	71.68
2	2	4	47.05
2	3	4	54.6
2	4	4	43.86
2	5	4	27.45
1	1	4	86.54
1	2	4	51.63
1	3	4	88.66
1	4	4	78.02
1	5	4	48.95
2	1	4	86.94
2	2	4	55.83
2	3	4	80.05
2	4	4	60.84
2	5	4	34.93
1	1	4	73.49
1	2	4	43.74
1	3	4	67.3
1	4	4	56.78
1	5	4	40.75
2	1	4	72.49
2	2	4	49.23
2	3	4	58.15
2	4	4	51.26
2	5	4	29.87
1	1	4	75.86
1	2	4	46.07
1	3	4	66.12
1	4	4	59.4
1	5	4	54.55
2	1	4	77.6
2	2	4	56.18
2	3	4	61.5
2	4	4	56.12
2	5	4	31.7

## Sheet: Biomass allocation to roots
Sediment	Time	Water	Biomass allocation to roots (%)
1	1	1	11.2
1	2	1	52.76
1	3	1	11.25
1	4	1	9.85
1	5	1	20.14
2	1	1	14.2
2	2	1	21.91
2	3	1	10.3
2	4	1	11.05
2	5	1	14.82
1	1	1	34.36
1	2	1	39.7
1	3	1	37.48
1	4	1	31.14
1	5	1	41.32
2	1	1	31.44
2	2	1	49.66
2	3	1	33.7
2	4	1	33.45
2	5	1	37.64
1	1	1	15.83
1	2	1	47.16
1	3	1	23.02
1	4	1	14.62
1	5	1	26.95
2	1	1	15.77
2	2	1	30.15
2	3	1	11.98
2	4	1	14.99
2	5	1	20.08
1	1	1	27.28
1	2	1	57.55
1	3	1	34.24
1	4	1	28.48
1	5	1	36.01
2	1	1	27.73
2	2	1	42.16
2	3	1	29.02
2	4	1	24.97
2	5	1	33.28
1	1	1	24.78
1	2	1	54.01
1	3	1	32.75
1	4	1	24.24
1	5	1	32.74
2	1	1	24.78
2	2	1	38.34
2	3	1	25
2	4	1	23.88
2	5	1	27.59
1	1	2	11.06
1	2	2	38.83
1	3	2	28.38
1	4	2	16.82
1	5	2	40.51
2	1	2	11.06
2	2	2	10.53
2	3	2	14.05
2	4	2	24.1
2	5	2	43.15
1	1	2	35.77
1	2	2	45.39
1	3	2	2.22
1	4	2	45.18
1	5	2	59.05
2	1	2	35.44
2	2	2	49.56
2	3	2	40.03
2	4	2	43.9
2	5	2	58.53
1	1	2	17.64
1	2	2	22.54
1	3	2	13.04
1	4	2	25.88
1	5	2	50.63
2	1	2	19.96
2	2	2	26.12
2	3	2	25.71
2	4	2	18.06
2	5	2	46.65
1	1	2	31.24
1	2	2	43.68
1	3	2	27.49
1	4	2	36.83
1	5	2	56.13
2	1	2	29.04
2	2	2	32.02
2	3	2	35.85
2	4	2	39.94
2	5	2	55.6
1	1	2	26.48
1	2	2	40.11
1	3	2	30.52
1	4	2	34.28
1	5	2	54.05
2	1	2	26.68
2	2	2	42.85
2	3	2	32.7
2	4	2	44
2	5	2	52.1
1	1	3	10.95
1	2	3	44.98
1	3	3	26.69
1	4	3	35.55
1	5	3	51.16
2	1	3	15.55
2	2	3	26.71
2	3	3	21.85
2	4	3	20.27
2	5	3	46.15
1	1	3	36.39
1	2	3	53.15
1	3	3	9.9
1	4	3	44.96
1	5	3	59.74
2	1	3	37.45
2	2	3	45.82
2	3	3	47.15
2	4	3	41.95
2	5	3	60.76
1	1	3	18.73
1	2	3	29.88
1	3	3	42.88
1	4	3	29.42
1	5	3	39.76
2	1	3	17.53
2	2	3	20.88
2	3	3	33.51
2	4	3	24.53
2	5	3	49.54
1	1	3	31.9
1	2	3	49.74
1	3	3	35.62
1	4	3	21.08
1	5	3	56.84
2	1	3	31.33
2	2	3	42.05
2	3	3	54.49
2	4	3	36.91
2	5	3	57.99
1	1	3	27.88
1	2	3	46.11
1	3	3	31.14
1	4	3	45.25
1	5	3	55.68
2	1	3	24
2	2	3	46.14
2	3	3	38
2	4	3	29.68
2	5	3	54.73
1	1	4	5.39
1	2	4	41.95
1	3	4	14.99
1	4	4	35.24
1	5	4	58.77
2	1	4	10.39
2	2	4	37.78
2	3	4	31.83
2	4	4	34.06
2	5	4	63.09
1	1	4	32.21
1	2	4	59.14
1	3	4	37.1
1	4	4	46.96
1	5	4	62.75
2	1	4	28.32
2	2	4	52.95
2	3	4	45.4
2	4	4	56.14
2	5	4	72.55
1	1	4	13.46
1	2	4	48.37
1	3	4	11.34
1	4	4	21.98
1	5	4	51.05
2	1	4	13.06
2	2	4	44.17
2	3	4	19.95
2	4	4	39.16
2	5	4	65.07
1	1	4	26.51
1	2	4	56.26
1	3	4	32.7
1	4	4	43.22
1	5	4	59.25
2	1	4	27.51
2	2	4	50.77
2	3	4	41.85
2	4	4	48.74
2	5	4	70.13
1	1	4	24.14
1	2	4	53.93
1	3	4	33.88
1	4	4	40.6
1	5	4	45.45
2	1	4	22.4
2	2	4	43.82
2	3	4	38.5
2	4	4	43.88
2	5	4	68.3

## Sheet: Tap root depth
Sediment	Time	Water	Tap root depth (cm)
1	1	1	13.55
1	2	1	12.47
1	3	1	28.76
1	4	1	24.83
1	5	1	20
2	1	1	8.89
2	2	1	15.78
2	3	1	19.22
2	4	1	30.17
2	5	1	14.34
1	1	1	14.55
1	2	1	16.1
1	3	1	33.58
1	4	1	33.19
1	5	1	25.21
2	1	1	17.86
2	2	1	19.18
2	3	1	21.38
2	4	1	33.75
2	5	1	20.3
1	1	1	9.86
1	2	1	11.9
1	3	1	24.82
1	4	1	22.31
1	5	1	17.23
2	1	1	10.85
2	2	1	14.18
2	3	1	15.65
2	4	1	24.66
2	5	1	15.74
1	1	1	13.66
1	2	1	15.56
1	3	1	34.86
1	4	1	21.75
1	5	1	22.04
2	1	1	13.66
2	2	1	18.3
2	3	1	20.01
2	4	1	38.04
2	5	1	19.06
1	1	1	11.64
1	2	1	13.98
1	3	1	23.98
1	4	1	24.15
1	5	1	17.12
2	1	1	11.98
2	2	1	15.96
2	3	1	16.69
2	4	1	20.15
2	5	1	18.8
1	1	2	14.92
1	2	2	16.78
1	3	2	29.62
1	4	2	21.99
1	5	2	45.04
2	1	2	9.22
2	2	2	20.45
2	3	2	30.21
2	4	2	41.88
2	5	2	52.09
1	1	2	15.2
1	2	2	34.07
1	3	2	33.3
1	4	2	36.82
1	5	2	51.44
2	1	2	15.2
2	2	2	23.24
2	3	2	34.27
2	4	2	46.33
2	5	2	58.49
1	1	2	9.52
1	2	2	24.49
1	3	2	24.62
1	4	2	32.74
1	5	2	37.83
2	1	2	11.24
2	2	2	17.18
2	3	2	25.33
2	4	2	34.25
2	5	2	43.23
1	1	2	14.28
1	2	2	25.24
1	3	2	31.48
1	4	2	28.08
1	5	2	50.93
2	1	2	14.28
2	2	2	22.43
2	3	2	31.96
2	4	2	47.22
2	5	2	58.54
1	1	2	12.16
1	2	2	25.8
1	3	2	25.78
1	4	2	31.76
1	5	2	37.27
2	1	2	16.16
2	2	2	17.71
2	3	2	27.25
2	4	2	31.78
2	5	2	41.96
1	1	3	24.21
1	2	3	41.66
1	3	3	44.87
1	4	3	46.2
1	5	3	56.2
2	1	3	18.73
2	2	3	51.08
2	3	3	51.89
2	4	3	61.65
2	5	3	63.88
1	1	3	27.84
1	2	3	33.41
1	3	3	49.2
1	4	3	54.76
1	5	3	63.96
2	1	3	27.84
2	2	3	58.51
2	3	3	59.97
2	4	3	69.86
2	5	3	70.94
1	1	3	21.3
1	2	3	19.91
1	3	3	36.36
1	4	3	43.4
1	5	3	47.48
2	1	3	20.58
2	2	3	43.25
2	3	3	44.33
2	4	3	51.64
2	5	3	52.44
1	1	3	26.15
1	2	3	34.19
1	3	3	43.58
1	4	3	58.26
1	5	3	70.36
2	1	3	21.6
2	2	3	54.91
2	3	3	62.24
2	4	3	76.76
2	5	3	75.82
1	1	3	22.27
1	2	3	29.13
1	3	3	39.02
1	4	3	35.5
1	5	3	40.12
2	1	3	32.32
2	2	3	46.66
2	3	3	42.3
2	4	3	43.8
2	5	3	45.38
1	1	4	19.74
1	2	4	40.11
1	3	4	45.73
1	4	4	52.8
1	5	4	75.19
2	1	4	16.4
2	2	4	42.65
2	3	4	69.15
2	4	4	68.62
2	5	4	80.17
1	1	4	25.76
1	2	4	37.95
1	3	4	53.9
1	4	4	70.58
1	5	4	84.68
2	1	4	23.76
2	2	4	49.45
2	3	4	79.06
2	4	4	80.79
2	5	4	95.74
1	1	4	19.04
1	2	4	20.95
1	3	4	39.94
1	4	4	44.78
1	5	4	62.8
2	1	4	19.84
2	2	4	36.55
2	3	4	58.44
2	4	4	59.71
2	5	4	70.76
1	1	4	23.26
1	2	4	29.7
1	3	4	43.12
1	4	4	31.01
1	5	4	57.32
2	1	4	30.08
2	2	4	39.76
2	3	4	50.15
2	4	4	61.38
2	5	4	69.66
1	1	4	24.19
1	2	4	36.3
1	3	4	51.66
1	4	4	64.21
1	5	4	86.48
2	1	4	21.92
2	2	4	46.6
2	3	4	86.95
2	4	4	80.75
2	5	4	99.9
.	.	.	.
.	.	.	.
.	.	.	.
.	.	.	.
.	.	.	.
.	.	.	.
.	.	.	.
.	.	.	.
.	.	.	.
.	.	.	.
.	.	.	.
.	.	.	.
.	.	.	.
.	.	.	.
.	.	.	.
.	.	.	.
.	.	.	.
.	.	.	.
.	.	.	.
.	.	.	.
.	.	.	.
.	.	.	.
.	.	.	.
.	.	.	.
.	.	.	.
.	.	.	.
.	.	.	.
.	.	.	.
.	.	.	.
.	.	.	.
.	.	.	.
.	.	.	.
.	.	.	.
.	.	.	.
.	.	.	.
.	.	.	.
.	.	.	.
.	.	.	.
.	.	.	.
.	.	.	.
.	.	.	.
.	.	.	.
.	.	.	.
.	.	.	.
.	.	.	.
.	.	.	.
.	.	.	.
.	.	.	.
.	.	.	.
.	.	.	.
.	.	.	.
.	.	.	.
.	.	.	.
.	.	.	.
.	.	.	.
.	.	.	.
.	.	.	.
.	.	.	.
.	.	.	.
.	.	.	.
.	.	.	.
.	.	.	.
.	.	.	.
.	.	.	.
.	.	.	.
.	.	.	.
.	.	.	.
.	.	.	.
.	.	.	.
.	.	.	.
.	.	.	.
.	.	.	.
.	.	.	.
.	.	.	.
.	.	.	.
.	.	.	.
.	.	.	.
.	.	.	.
.	.	.	.
.	.	.	.
.	.	.	.
.	.	.	.
.	.	.	.
.	.	.	.
.	.	.	.
.	.	.	.
.	.	.	.
.	.	.	.
.	.	.	.
.	.	.	.
.	.	.	.
.	.	.	.
.	.	.	.
.	.	.	.
.	.	.	.
.	.	.	.
.	.	.	.
.	.	.	.
.	.	.	.
.	.	.	.
.	.	.	.
.	.	.	.
.	.	.	.
.	.	.	.
.	.	.	.
.	.	.	.
.	.	.	.
.	.	.	.
.	.	.	.
.	.	.	.
.	.	.	.
.	.	.	.
.	.	.	.
.	.	.	.
.	.	.	.
.	.	.	.
.	.	.	.
.	.	.	.
.	.	.	.
.	.	.	.
.	.	.	.
.	.	.	.

## Sheet: Number of first order roots
Sediment	Time	Water	Number of first order roots
1	1	1	15
1	2	1	15
1	3	1	16
1	4	1	22
1	5	1	26
2	1	1	7
2	2	1	12
2	3	1	13
2	4	1	16
2	5	1	17
1	1	1	17
1	2	1	17
1	3	1	18
1	4	1	25
1	5	1	30
2	1	1	8
2	2	1	14
2	3	1	15
2	4	1	19
2	5	1	20
1	1	1	13
1	2	1	13
1	3	1	14
1	4	1	19
1	5	1	22
2	1	1	6
2	2	1	10
2	3	1	11
2	4	1	14
2	5	1	15
1	1	1	17
1	2	1	17
1	3	1	18
1	4	1	25
1	5	1	30
2	1	1	8
2	2	1	14
2	3	1	15
2	4	1	18
2	5	1	19
1	1	1	13
1	2	1	13
1	3	1	14
1	4	1	19
1	5	1	23
2	1	1	6
2	2	1	11
2	3	1	11
2	4	1	14
2	5	1	15
1	1	2	6
1	2	2	14
1	3	2	15
1	4	2	18
1	5	2	22
2	1	2	10
2	2	2	16
2	3	2	18
2	4	2	21
2	5	2	22
1	1	2	7
1	2	2	16
1	3	2	17
1	4	2	21
1	5	2	25
2	1	2	12
2	2	2	18
2	3	2	21
2	4	2	24
2	5	2	30
1	1	2	5
1	2	2	12
1	3	2	13
1	4	2	15
1	5	2	19
2	1	2	9
2	2	2	14
2	3	2	15
2	4	2	18
2	5	2	18
1	1	2	7
1	2	2	16
1	3	2	17
1	4	2	20
1	5	2	25
2	1	2	12
2	2	2	18
2	3	2	20
2	4	2	24
2	5	2	24
1	1	2	5
1	2	2	12
1	3	2	13
1	4	2	16
1	5	2	19
2	1	2	9
2	2	2	14
2	3	2	16
2	4	2	17
2	5	2	19
1	1	3	6
1	2	3	8
1	3	3	11
1	4	3	17
1	5	3	23
2	1	3	5
2	2	3	8
2	3	3	11
2	4	3	18
2	5	3	28
1	1	3	7
1	2	3	9
1	3	3	13
1	4	3	20
1	5	3	26
2	1	3	6
2	2	3	9
2	3	3	13
2	4	3	21
2	5	3	32
1	1	3	5
1	2	3	7
1	3	3	9
1	4	3	15
1	5	3	20
2	1	3	4
2	2	3	7
2	3	3	9
2	4	3	15
2	5	3	24
1	1	3	7
1	2	3	9
1	3	3	12
1	4	3	19
1	5	3	26
2	1	3	5
2	2	3	9
2	3	3	12
2	4	3	20
2	5	3	31
1	1	3	5
1	2	3	7
1	3	3	10
1	4	3	15
1	5	3	20
2	1	3	4
2	2	3	7
2	3	3	10
2	4	3	16
2	5	3	25
1	1	4	5
1	2	4	11
1	3	4	23
1	4	4	23
1	5	4	33
2	1	4	4
2	2	4	6
2	3	4	9
2	4	4	19
2	5	4	40
1	1	4	6
1	2	4	13
1	3	4	26
1	4	4	27
1	5	4	38
2	1	4	5
2	2	4	7
2	3	4	10
2	4	4	22
2	5	4	46
1	1	4	4
1	2	4	9
1	3	4	20
1	4	4	20
1	5	4	28
2	1	4	3
2	2	4	5
2	3	4	8
2	4	4	16
2	5	4	34
1	1	4	6
1	2	4	12
1	3	4	26
1	4	4	26
1	5	4	37
2	1	4	4
2	2	4	7
2	3	4	10
2	4	4	21
2	5	4	45
1	1	4	4
1	2	4	10
1	3	4	20
1	4	4	21
1	5	4	29
2	1	4	4
2	2	4	5
2	3	4	8
2	4	4	17
2	5	4	35

## Sheet: Total root length 
Sediment	Time	Water	Total root length (m)
1	1	1	7.5
1	2	1	8.45
1	3	1	11.88
1	4	1	15.79
1	5	1	18.71
2	1	1	7.6
2	2	1	7.42
2	3	1	7.67
2	4	1	16.01
2	5	1	20.36
1	1	1	8.91
1	2	1	9.83
1	3	1	13.42
1	4	1	18.23
1	5	1	21.51
2	1	1	8.62
2	2	1	8.61
2	3	1	8.93
2	4	1	18.3
2	5	1	23.5
1	1	1	6.49
1	2	1	7.23
1	3	1	10
1	4	1	13.45
1	5	1	15.86
2	1	1	6.41
2	2	1	6.34
2	3	1	6.56
2	4	1	13.57
2	5	1	17.34
1	1	1	8.55
1	2	1	9.52
1	3	1	13.18
1	4	1	17.72
1	5	1	20.9
2	1	1	8.45
2	2	1	8.35
2	3	1	8.65
2	4	1	17.87
2	5	1	22.85
1	1	1	6.72
1	2	1	7.48
1	3	1	10.35
1	4	1	13.92
1	5	1	16.42
2	1	1	6.64
2	2	1	6.56
2	3	1	6.8
2	4	1	14.04
2	5	1	17.95
1	1	2	8.88
1	2	2	11.82
1	3	2	14.28
1	4	2	20.87
1	5	2	24.41
2	1	2	10.8
2	2	2	22.08
2	3	2	22.18
2	4	2	27.72
2	5	2	31.56
1	1	2	10.25
1	2	2	13.42
1	3	2	16.56
1	4	2	24.11
1	5	2	27.97
2	1	2	12.63
2	2	2	25.54
2	3	2	25.59
2	4	2	31.87
2	5	2	36.38
1	1	2	7.56
1	2	2	9.98
1	3	2	12.19
1	4	2	17.78
1	5	2	20.71
2	1	2	9.26
2	2	2	18.83
2	3	2	18.89
2	4	2	23.51
2	5	2	26.86
1	1	2	9.97
1	2	2	13.14
1	3	2	16.07
1	4	2	23.43
1	5	2	27.29
2	1	2	12.21
2	2	2	24.81
2	3	2	24.89
2	4	2	30.98
2	5	2	35.39
1	1	2	7.83
1	2	2	10.33
1	3	2	12.62
1	4	2	18.41
1	5	2	21.44
2	1	2	9.59
2	2	2	19.49
2	3	2	19.55
2	4	2	24.34
2	5	2	27.81
1	1	3	8.02
1	2	3	12.01
1	3	3	15.55
1	4	3	17.05
1	5	3	18.78
2	1	3	8.55
2	2	3	20.06
2	3	3	20.7
2	4	3	21.69
2	5	3	21.92
1	1	3	9.09
1	2	3	13.67
1	3	3	17.75
1	4	3	19.41
1	5	3	21.66
2	1	3	9.96
2	2	3	22.94
2	3	3	23.72
2	4	3	25.03
2	5	3	25.05
1	1	3	6.76
1	2	3	10.15
1	3	3	13.17
1	4	3	14.41
1	5	3	15.99
2	1	3	7.32
2	2	3	17
2	3	3	17.56
2	4	3	18.47
2	5	3	18.57
1	1	3	8.91
1	2	3	13.38
1	3	3	17.35
1	4	3	18.99
1	5	3	21.07
2	1	3	9.64
2	2	3	22.4
2	3	3	23.14
2	4	3	24.33
2	5	3	24.47
1	1	3	7
1	2	3	10.51
1	3	3	13.63
1	4	3	14.92
1	5	3	16.56
2	1	3	7.58
2	2	3	17.6
2	3	3	18.18
2	4	3	19.12
2	5	3	19.23
1	1	4	10.82
1	2	4	10.66
1	3	4	19.81
1	4	4	28.97
1	5	4	30.02
2	1	4	10.61
2	2	4	19.5
2	3	4	20.16
2	4	4	20.58
2	5	4	43.68
1	1	4	12.23
1	2	4	12.39
1	3	4	22.63
1	4	4	33.4
1	5	4	34.39
2	1	4	12.07
2	2	4	22.24
2	3	4	23.31
2	4	4	23.7
2	5	4	50.49
1	1	4	9.11
1	2	4	9.11
1	3	4	16.78
1	4	4	24.66
1	5	4	25.46
2	1	4	8.97
2	2	4	16.5
2	3	4	17.18
2	4	4	17.51
2	5	4	37.23
1	1	4	12.01
1	2	4	12
1	3	4	22.11
1	4	4	32.49
1	5	4	33.55
2	1	4	11.82
2	2	4	21.74
2	3	4	22.64
2	4	4	23.07
2	5	4	49.05
1	1	4	9.43
1	2	4	9.43
1	3	4	17.37
1	4	4	25.53
1	5	4	26.36
2	1	4	9.28
2	2	4	17.08
2	3	4	17.79
2	4	4	18.12
2	5	4	38.54

## Sheet: Total root surface area
Sediment	Time	Water	Total root surface area (cm2)
1	1	1	8.05
1	2	1	8.45
1	3	1	14.05
1	4	1	18.19
1	5	1	15.61
2	1	1	14.9
2	2	1	14.44
2	3	1	16.08
2	4	1	17.35
2	5	1	16.93
1	1	1	9.04
1	2	1	6.97
1	3	1	13.3
1	4	1	19.52
1	5	1	23.54
2	1	1	13.54
2	2	1	11.78
2	3	1	17.91
2	4	1	17.54
2	5	1	25.38
1	1	1	6.77
1	2	1	9.44
1	3	1	9.42
1	4	1	12.18
1	5	1	14.11
2	1	1	10.06
2	2	1	15.94
2	3	1	15.68
2	4	1	14.29
2	5	1	15.3
1	1	1	8.92
1	2	1	10.08
1	3	1	10.24
1	4	1	13.45
1	5	1	22.01
2	1	1	13.25
2	2	1	16.86
2	3	1	13.79
2	4	1	14.57
2	5	1	23.87
1	1	1	7
1	2	1	7.57
1	3	1	11.84
1	4	1	15.76
1	5	1	18.78
2	1	1	7.41
2	2	1	12.78
2	3	1	15.79
2	4	1	16.05
2	5	1	20.52
1	1	2	8
1	2	2	11.8
1	3	2	17.13
1	4	2	19.5
1	5	2	15.49
2	1	2	11.09
2	2	2	19.22
2	3	2	22.79
2	4	2	24.99
2	5	2	23.34
1	1	2	9.09
1	2	2	9.63
1	3	2	16.2
1	4	2	20.78
1	5	2	21.73
2	1	2	11.94
2	2	2	18.4
2	3	2	22.35
2	4	2	23.95
2	5	2	26.84
1	1	2	6.76
1	2	2	13.03
1	3	2	11.47
1	4	2	13.06
1	5	2	18
2	1	2	9.57
2	2	2	22.2
2	3	2	20.96
2	4	2	20.73
2	5	2	15.19
1	1	2	8.9
1	2	2	13.79
1	3	2	12.48
1	4	2	14.42
1	5	2	19.83
2	1	2	12.3
2	2	2	22.4
2	3	2	17.97
2	4	2	20.47
2	5	2	23.56
1	1	2	7
1	2	2	10.45
1	3	2	14.41
1	4	2	17.04
1	5	2	18.26
2	1	2	9.59
2	2	2	17.8
2	3	2	19.23
2	4	2	18.51
2	5	2	20.31
1	1	3	6.41
1	2	3	9.61
1	3	3	21.8
1	4	3	21.68
1	5	3	21.94
2	1	3	8
2	2	3	21.09
2	3	3	24.39
2	4	3	31.81
2	5	3	28.23
1	1	3	9.99
1	2	3	9.79
1	3	3	17.5
1	4	3	29.01
1	5	3	39.04
2	1	3	11.51
2	2	3	18.16
2	3	3	25.11
2	4	3	30.64
2	5	3	30.5
1	1	3	6.49
1	2	3	13.25
1	3	3	12.39
1	4	3	14.51
1	5	3	19.63
2	1	3	7.32
2	2	3	24.59
2	3	3	22.78
2	4	3	25.3
2	5	3	32.7
1	1	3	8.55
1	2	3	16.42
1	3	3	13.48
1	4	3	16.02
1	5	3	30.92
2	1	3	8.64
2	2	3	27.2
2	3	3	19.33
2	4	3	23.51
2	5	3	34.97
1	1	3	6.71
1	2	3	10.63
1	3	3	12.28
1	4	3	13.05
1	5	3	20.62
2	1	3	7.58
2	2	3	19.71
2	3	3	19.5
2	4	3	28.02
2	5	3	31.6
1	1	4	7.35
1	2	4	8.91
1	3	4	28.69
1	4	4	33.36
1	5	4	24.87
2	1	4	11.32
2	2	4	20.1
2	3	4	23.47
2	4	4	23.69
2	5	4	36.35
1	1	4	9.53
1	2	4	8.3
1	3	4	22.31
1	4	4	36.68
1	5	4	40.45
2	1	4	12.35
2	2	4	17.92
2	3	4	22.85
2	4	4	22.9
2	5	4	48.75
1	1	4	5.37
1	2	4	11.9
1	3	4	15.8
1	4	4	24.2
1	5	4	22.47
2	1	4	7.97
2	2	4	21.52
2	3	4	19.18
2	4	4	20.86
2	5	4	42.85
1	1	4	8.31
1	2	4	14.95
1	3	4	17.17
1	4	4	24.66
1	5	4	35.05
2	1	4	11.82
2	2	4	20.25
2	3	4	17.59
2	4	4	17.51
2	5	4	51.25
1	1	4	6.53
1	2	4	9.54
1	3	4	15.74
1	4	4	26.15
1	5	4	26.98
2	1	4	9.28
2	2	4	17.27
2	3	4	18.01
2	4	4	19.06
2	5	4	39.8
